# Supplementary material for: Effect of Upregulation of Transcription Factor TFDP1 Binding Promoter Activity Due to RBP4 g.36491960G>C Mutation on the Proliferation of Goat Granulosa Cells
Source: Cells. 2022 Jul 8;11(14):2148. doi: 10.3390/cells11142148 (PMC9321149; doi:10.3390/cells11142148)
Supplement: Supplementary file 1 [file cells-11-02148-s001.zip]

Archive with 5 entries (4 files):
- cells-1780863-supplementary - PUB/
- cells-1780863-supplementary - PUB/Figure S1.tif
- cells-1780863-supplementary - PUB/Figure S2.tif
- cells-1780863-supplementary - PUB/Table S1.pdf
- cells-1780863-supplementary - PUB/Table S2.pdf
